# Supplementary material for: TidyMass an object-oriented reproducible analysis framework for LC–MS data
Source: Nat Commun. 2022 Jul 28;13:4365. doi: 10.1038/s41467-022-32155-w (PMC9334349; doi:10.1038/s41467-022-32155-w)
Supplement: Supplementary file 4 — Dataset 2 [file 41467_2022_32155_MOESM4_ESM.zip]

Archive with 161 entries (123 files):
- Supplementary Data 2/
- Supplementary Data 2/.DS_Store
- __MACOSX/Supplementary Data 2/._.DS_Store
- Supplementary Data 2/pathway_enrichment/
- Supplementary Data 2/figures/
- Supplementary Data 2/metabolite_annotation/
- Supplementary Data 2/sample_info/
- Supplementary Data 2/mgf_ms2_data/
- Supplementary Data 2/data_cleaning/
- Supplementary Data 2/mzxml_ms1_data/
- Supplementary Data 2/statistical_analysis/
- Supplementary Data 2/pathway_enrichment/result_male
- Supplementary Data 2/pathway_enrichment/.DS_Store
- __MACOSX/Supplementary Data 2/pathway_enrichment/._.DS_Store
- Supplementary Data 2/pathway_enrichment/male_pathway_scatter.pdf
- Supplementary Data 2/pathway_enrichment/male_cor_network.pdf
- Supplementary Data 2/pathway_enrichment/female_pathway_scatter.pdf
- Supplementary Data 2/pathway_enrichment/female_cor_network.pdf
- Supplementary Data 2/pathway_enrichment/male_pathway_bar.pdf
- Supplementary Data 2/pathway_enrichment/female_pathway_bar.pdf
- Supplementary Data 2/pathway_enrichment/result_female
- Supplementary Data 2/figures/.DS_Store
- __MACOSX/Supplementary Data 2/figures/._.DS_Store
- Supplementary Data 2/metabolite_annotation/database/
- Supplementary Data 2/metabolite_annotation/.DS_Store
- __MACOSX/Supplementary Data 2/metabolite_annotation/._.DS_Store
- Supplementary Data 2/metabolite_annotation/RPLC/
- Supplementary Data 2/metabolite_annotation/HILIC/
- Supplementary Data 2/sample_info/.DS_Store
- __MACOSX/Supplementary Data 2/sample_info/._.DS_Store
- Supplementary Data 2/sample_info/RPLC/
- Supplementary Data 2/sample_info/HILIC/
- Supplementary Data 2/data_cleaning/.DS_Store
- __MACOSX/Supplementary Data 2/data_cleaning/._.DS_Store
- Supplementary Data 2/data_cleaning/RPLC/
- Supplementary Data 2/data_cleaning/HILIC/
- Supplementary Data 2/mzxml_ms1_data/.DS_Store
- __MACOSX/Supplementary Data 2/mzxml_ms1_data/._.DS_Store
- Supplementary Data 2/mzxml_ms1_data/RPLC/
- Supplementary Data 2/mzxml_ms1_data/HILIC/
- Supplementary Data 2/statistical_analysis/female_LCC_vs_femal_control.pdf
- Supplementary Data 2/statistical_analysis/.DS_Store
- __MACOSX/Supplementary Data 2/statistical_analysis/._.DS_Store
- Supplementary Data 2/statistical_analysis/parameter_report.html
- __MACOSX/Supplementary Data 2/statistical_analysis/._parameter_report.html
- Supplementary Data 2/statistical_analysis/differential_metabolites.csv
- Supplementary Data 2/statistical_analysis/object
- Supplementary Data 2/statistical_analysis/male_LCC_vs_male_control.pdf
- Supplementary Data 2/metabolite_annotation/database/RPLC.database
- __MACOSX/Supplementary Data 2/metabolite_annotation/database/._RPLC.database
- Supplementary Data 2/metabolite_annotation/database/.DS_Store
- __MACOSX/Supplementary Data 2/metabolite_annotation/database/._.DS_Store
- Supplementary Data 2/metabolite_annotation/database/snyder_database_hilic0.0.3
- __MACOSX/Supplementary Data 2/metabolite_annotation/database/._snyder_database_hilic0.0.3
- Supplementary Data 2/metabolite_annotation/database/HILIC.database
- __MACOSX/Supplementary Data 2/metabolite_annotation/database/._HILIC.database
- Supplementary Data 2/metabolite_annotation/RPLC/.DS_Store
- __MACOSX/Supplementary Data 2/metabolite_annotation/RPLC/._.DS_Store
- Supplementary Data 2/metabolite_annotation/RPLC/NEG/
- Supplementary Data 2/metabolite_annotation/RPLC/POS/
- Supplementary Data 2/metabolite_annotation/HILIC/.DS_Store
- __MACOSX/Supplementary Data 2/metabolite_annotation/HILIC/._.DS_Store
- Supplementary Data 2/metabolite_annotation/HILIC/NEG/
- Supplementary Data 2/metabolite_annotation/HILIC/POS/
- Supplementary Data 2/sample_info/RPLC/sample_info_neg_1.csv
- __MACOSX/Supplementary Data 2/sample_info/RPLC/._sample_info_neg_1.csv
- Supplementary Data 2/sample_info/RPLC/sample_info_pos_1.csv
- __MACOSX/Supplementary Data 2/sample_info/RPLC/._sample_info_pos_1.csv
- Supplementary Data 2/sample_info/RPLC/sample_info_neg.csv
- __MACOSX/Supplementary Data 2/sample_info/RPLC/._sample_info_neg.csv
- Supplementary Data 2/sample_info/HILIC/sample_info_neg_1.csv
- __MACOSX/Supplementary Data 2/sample_info/HILIC/._sample_info_neg_1.csv
- Supplementary Data 2/sample_info/HILIC/sample_info_pos_1.csv
- __MACOSX/Supplementary Data 2/sample_info/HILIC/._sample_info_pos_1.csv
- Supplementary Data 2/sample_info/HILIC/sample_info_neg.csv
- __MACOSX/Supplementary Data 2/sample_info/HILIC/._sample_info_neg.csv
- Supplementary Data 2/data_cleaning/RPLC/.DS_Store
- __MACOSX/Supplementary Data 2/data_cleaning/RPLC/._.DS_Store
- Supplementary Data 2/data_cleaning/RPLC/NEG/
- Supplementary Data 2/data_cleaning/RPLC/POS/
- Supplementary Data 2/data_cleaning/HILIC/.DS_Store
- __MACOSX/Supplementary Data 2/data_cleaning/HILIC/._.DS_Store
- Supplementary Data 2/data_cleaning/HILIC/NEG/
- Supplementary Data 2/data_cleaning/HILIC/POS/
- Supplementary Data 2/mzxml_ms1_data/RPLC/.DS_Store
- __MACOSX/Supplementary Data 2/mzxml_ms1_data/RPLC/._.DS_Store
- Supplementary Data 2/mzxml_ms1_data/RPLC/NEG/
- Supplementary Data 2/mzxml_ms1_data/RPLC/POS/
- Supplementary Data 2/mzxml_ms1_data/HILIC/.DS_Store
- __MACOSX/Supplementary Data 2/mzxml_ms1_data/HILIC/._.DS_Store
- Supplementary Data 2/mzxml_ms1_data/HILIC/NEG/
- Supplementary Data 2/mzxml_ms1_data/HILIC/POS/
- Supplementary Data 2/metabolite_annotation/RPLC/NEG/.DS_Store
- __MACOSX/Supplementary Data 2/metabolite_annotation/RPLC/NEG/._.DS_Store
- Supplementary Data 2/metabolite_annotation/RPLC/POS/.DS_Store
- __MACOSX/Supplementary Data 2/metabolite_annotation/RPLC/POS/._.DS_Store
- Supplementary Data 2/metabolite_annotation/HILIC/NEG/.DS_Store
- __MACOSX/Supplementary Data 2/metabolite_annotation/HILIC/NEG/._.DS_Store
- Supplementary Data 2/metabolite_annotation/HILIC/POS/.DS_Store
- __MACOSX/Supplementary Data 2/metabolite_annotation/HILIC/POS/._.DS_Store
- Supplementary Data 2/data_cleaning/RPLC/NEG/.DS_Store
- __MACOSX/Supplementary Data 2/data_cleaning/RPLC/NEG/._.DS_Store
- Supplementary Data 2/data_cleaning/RPLC/POS/.DS_Store
- __MACOSX/Supplementary Data 2/data_cleaning/RPLC/POS/._.DS_Store
- Supplementary Data 2/data_cleaning/HILIC/NEG/.DS_Store
- __MACOSX/Supplementary Data 2/data_cleaning/HILIC/NEG/._.DS_Store
- Supplementary Data 2/data_cleaning/HILIC/POS/.DS_Store
- __MACOSX/Supplementary Data 2/data_cleaning/HILIC/POS/._.DS_Store
- Supplementary Data 2/mzxml_ms1_data/RPLC/NEG/Result/
- __MACOSX/Supplementary Data 2/mzxml_ms1_data/RPLC/NEG/._Result
- Supplementary Data 2/mzxml_ms1_data/RPLC/NEG/.DS_Store
- __MACOSX/Supplementary Data 2/mzxml_ms1_data/RPLC/NEG/._.DS_Store
- Supplementary Data 2/mzxml_ms1_data/RPLC/POS/Result/
- __MACOSX/Supplementary Data 2/mzxml_ms1_data/RPLC/POS/._Result
- Supplementary Data 2/mzxml_ms1_data/RPLC/POS/.DS_Store
- __MACOSX/Supplementary Data 2/mzxml_ms1_data/RPLC/POS/._.DS_Store
- Supplementary Data 2/mzxml_ms1_data/HILIC/NEG/Result/
- Supplementary Data 2/mzxml_ms1_data/HILIC/NEG/.DS_Store
- __MACOSX/Supplementary Data 2/mzxml_ms1_data/HILIC/NEG/._.DS_Store
- Supplementary Data 2/mzxml_ms1_data/HILIC/POS/Result/
- __MACOSX/Supplementary Data 2/mzxml_ms1_data/HILIC/POS/._Result
- Supplementary Data 2/mzxml_ms1_data/HILIC/POS/.DS_Store
- __MACOSX/Supplementary Data 2/mzxml_ms1_data/HILIC/POS/._.DS_Store
- Supplementary Data 2/mzxml_ms1_data/RPLC/NEG/Result/.DS_Store
- __MACOSX/Supplementary Data 2/mzxml_ms1_data/RPLC/NEG/Result/._.DS_Store
- Supplementary Data 2/mzxml_ms1_data/RPLC/NEG/Result/intermediate_data/
- __MACOSX/Supplementary Data 2/mzxml_ms1_data/RPLC/NEG/Result/._intermediate_data
- Supplementary Data 2/mzxml_ms1_data/RPLC/NEG/Result/object
- __MACOSX/Supplementary Data 2/mzxml_ms1_data/RPLC/NEG/Result/._object
- Supplementary Data 2/mzxml_ms1_data/RPLC/POS/Result/.DS_Store
- __MACOSX/Supplementary Data 2/mzxml_ms1_data/RPLC/POS/Result/._.DS_Store
- Supplementary Data 2/mzxml_ms1_data/RPLC/POS/Result/intermediate_data/
- __MACOSX/Supplementary Data 2/mzxml_ms1_data/RPLC/POS/Result/._intermediate_data
- Supplementary Data 2/mzxml_ms1_data/HILIC/NEG/Result/.DS_Store
- __MACOSX/Supplementary Data 2/mzxml_ms1_data/HILIC/NEG/Result/._.DS_Store
- Supplementary Data 2/mzxml_ms1_data/HILIC/NEG/Result/intermediate_data/
- __MACOSX/Supplementary Data 2/mzxml_ms1_data/HILIC/NEG/Result/._intermediate_data
- Supplementary Data 2/mzxml_ms1_data/HILIC/NEG/Result/object
- __MACOSX/Supplementary Data 2/mzxml_ms1_data/HILIC/NEG/Result/._object
- Supplementary Data 2/mzxml_ms1_data/HILIC/POS/Result/.DS_Store
- __MACOSX/Supplementary Data 2/mzxml_ms1_data/HILIC/POS/Result/._.DS_Store
- Supplementary Data 2/mzxml_ms1_data/HILIC/POS/Result/intermediate_data/
- __MACOSX/Supplementary Data 2/mzxml_ms1_data/HILIC/POS/Result/._intermediate_data
- Supplementary Data 2/mzxml_ms1_data/HILIC/POS/Result/object
- __MACOSX/Supplementary Data 2/mzxml_ms1_data/HILIC/POS/Result/._object
- Supplementary Data 2/mzxml_ms1_data/RPLC/NEG/Result/intermediate_data/.DS_Store
- __MACOSX/Supplementary Data 2/mzxml_ms1_data/RPLC/NEG/Result/intermediate_data/._.DS_Store
- Supplementary Data 2/mzxml_ms1_data/RPLC/NEG/Result/intermediate_data/massprocesser_parameters
- __MACOSX/Supplementary Data 2/mzxml_ms1_data/RPLC/NEG/Result/intermediate_data/._massprocesser_parameters
- Supplementary Data 2/mzxml_ms1_data/RPLC/POS/Result/intermediate_data/.DS_Store
- __MACOSX/Supplementary Data 2/mzxml_ms1_data/RPLC/POS/Result/intermediate_data/._.DS_Store
- Supplementary Data 2/mzxml_ms1_data/RPLC/POS/Result/intermediate_data/massprocesser_parameters
- __MACOSX/Supplementary Data 2/mzxml_ms1_data/RPLC/POS/Result/intermediate_data/._massprocesser_parameters
- Supplementary Data 2/mzxml_ms1_data/HILIC/NEG/Result/intermediate_data/.DS_Store
- __MACOSX/Supplementary Data 2/mzxml_ms1_data/HILIC/NEG/Result/intermediate_data/._.DS_Store
- Supplementary Data 2/mzxml_ms1_data/HILIC/NEG/Result/intermediate_data/massprocesser_parameters
- __MACOSX/Supplementary Data 2/mzxml_ms1_data/HILIC/NEG/Result/intermediate_data/._massprocesser_parameters
- Supplementary Data 2/mzxml_ms1_data/HILIC/POS/Result/intermediate_data/.DS_Store
- __MACOSX/Supplementary Data 2/mzxml_ms1_data/HILIC/POS/Result/intermediate_data/._.DS_Store
- Supplementary Data 2/mzxml_ms1_data/HILIC/POS/Result/intermediate_data/massprocesser_parameters
- __MACOSX/Supplementary Data 2/mzxml_ms1_data/HILIC/POS/Result/intermediate_data/._massprocesser_parameters
