# Supplementary material for: TidyMass an object-oriented reproducible analysis framework for LC–MS data
Source: Nat Commun. 2022 Jul 28;13:4365. doi: 10.1038/s41467-022-32155-w (PMC9334349; doi:10.1038/s41467-022-32155-w)
Supplement: Supplementary file 4 — Dataset 2 [file 41467_2022_32155_MOESM4_ESM.zip › Supplementary Data 2/statistical_analysis/differential_metabolites.csv]

variable_id	mz	rt	na_freq	na_freq.1	na_freq.2	na_freq_2	na_freq.1_2	na_freq.2_2	na_freq_4	na_freq.1_4	na_freq.2_4	na_freq_2_4	na_freq.1_2_4	na_freq.2_2_4	fc_malelcc_vs_malecontrol	fc_femalelcc_vs_femalecontrol	p_value_malelcc_vs_malecontrol	p_value_adjust_malelcc_vs_malecontrol	p_value_femalelcc_vs_femalecontrol	p_value_adjust_femalelcc_vs_femalecontrol	Compound.name	CAS.ID	HMDB.ID	KEGG.ID	Lab.ID	Adduct	mz.error	mz.match.score	RT.error	RT.match.score	CE	SS	Total.score	Database	Level
M204T17_POS	204.22593245747998	16.796642303466797	0.03571428571428571	0.2619047619047619	0.14912280701754385	NA	NA	NA	NA	NA	NA	NA	NA	NA	1.677215133518759	1.7725978670963052	0.004228572726603752	0.01646917798782514	0.014053637899227112	0.04521605237142636	Spermine	NA	HMDB0001256	C00750	RPLC_45	(M+H)+	7.168856299983872	0.8920745648634305	9.316357696533203	0.9529249038378708	NA	NA	0.9224997343506507	Michael Snyder lab_0.0.1	2
M381T327_POS	381.200974422191	327.2291717529297	0.14285714285714285	0.5952380952380952	0.2149122807017544	NA	NA	NA	NA	NA	NA	NA	NA	NA	1.303156243127982	1.3451378573831645	3.509147045115822e-5	2.3606989212597348e-4	9.038912240582988e-5	4.777710755736722e-4	5-HPETE	NA	HMDB0011135	C05356	RPLC_40	(M-H+2Na)+	1.06394452245695	0.9974876546867483	29.395828247070312	0.6187439565082977	NA	NA	0.808115805597523	Michael Snyder lab_0.0.1	2
M428T388_2_POS	428.36198142605633	388.37396240234375	0.03571428571428571	0.4523809523809524	0.16666666666666666	NA	NA	NA	NA	NA	NA	NA	NA	NA	1.4406828692509213	1.7661709847465514	0.0034820800984118054	0.014315218182359642	1.7742465848912328e-4	8.205890455121952e-4	2,3-Squalene oxide	NA	HMDB0258451	NA	RPLC_12	(M+H)+	12.089247338059701	0.7226880917866277	1.3420375976562582	0.9989999088062489	NA	NA	0.8608440002964384	Michael Snyder lab_0.0.1	2
M585T454_POS	585.3175323230673	453.99200439453125	0.03571428571428571	0.19047619047619047	0.13157894736842105	NA	NA	NA	NA	NA	NA	NA	NA	NA	0.8871712185029728	1.508040708002967	0.266164873488415	0.38620001251260216	7.597057182372313e-4	0.0029588538499765848	LysoPC(18:0)	NA	HMDB0010384	C04230	RPLC_31	(M+Na)+	1.2511551883221315	0.9965274005679046	5.112995605468768	0.9855812251031322	NA	NA	0.9910543128355184	Michael Snyder lab_0.0.1	2
M421T392_NEG	421.22798036191705	392.21400239999997	NA	NA	NA	0	0.19047619047619047	0.10043668122270742	NA	NA	NA	NA	NA	NA	3.7797402134582248	4.028579507683859	0.07475137090737566	0.1784387563595419	0.004630588368279673	0.016317311392985513	Leukotriene E4	NA	HMDB0002200	C05952	RPLC_17	(M-H2O-H)-	7.738417756971547	0.8754006809058215	20.52399760000003	0.7913466581713153	NA	NA	0.8333736695385684	Michael Snyder lab_0.0.1	2
M163T333_1_POS	163.11524963378906	333.1741638183594	NA	NA	NA	NA	NA	NA	0	0	0	NA	NA	NA	1.1320364128728009	1.38593969788237	0.07200873293972285	0.1784387563595419	1.780790305758259e-5	1.1979862056919199e-4	Carnitine	NA	HMDB0000062	C00318	HILIC_8	(M+H)+	12.673415527331144	0.6998262094679648	0.2051638183593809	0.9999766157221033	NA	NA	0.849901412595034	Michael Snyder lab_0.0.1	2
M490T427_POS	490.11641076467794	427.3354187011719	NA	NA	NA	NA	NA	NA	0	0.7380952380952381	0.2838427947598253	NA	NA	NA	1.8755813046582352	2.7322930500445377	1.9959416360278005e-6	1.8462460133257157e-5	6.5051754590507785e-9	2.406914919848788e-7	CDP-choline	NA	HMDB0001413	C00307	HILIC_26	(M+H)+	12.34652663967386	0.7126618271461906	4.174581298828116	0.9903649787946823	NA	NA	0.8515134029704365	Michael Snyder lab_0.0.1	2
M539T156_2_POS	539.0831729110197	156.44772338867188	NA	NA	NA	NA	NA	NA	0	0.023809523809523808	0.08296943231441048	NA	NA	NA	0.981761436012315	1.7456330068899621	0.870521912045842	0.8947030762693374	5.114901336046075e-4	0.002226486463925938	r-Glu-Cys	NA	HMDB0001049	C00669	HILIC_65	(2M+K)+	8.750206308344362	0.8435408811425308	16.71272338867186	0.8562652593976652	NA	NA	0.849903070270098	Michael Snyder lab_0.0.1	2
M89T217_NEG	89.02303314208984	217.2769317626953	NA	NA	NA	NA	NA	NA	NA	NA	NA	0.14285714285714285	0.6666666666666666	0.2314410480349345	1.667112277031084	1.8896125030415651	3.070514085705246e-7	3.7869673723698037e-6	6.002326301051669e-6	4.935246069753594e-5	Lactate	NA	HMDB0000190	C00186	HILIC_52	(M-H)-	3.4046447753866005	0.9745698112821388	0.9245682373046975	0.9995252091791664	NA	NA	0.9870475102306526	Michael Snyder lab_0.0.1	2
M114T384_NEG	114.01950982207632	384.4939270019531	NA	NA	NA	NA	NA	NA	NA	NA	NA	0	0.023809523809523808	0.043668122270742356	2.1585530792084855	2.5681783181680355	1.7329581503246146e-5	1.4248767013780162e-4	0.00794786262251249	0.026733719730269282	Aspartate	NA	HMDB0000191	C00049	HILIC_38	(M-H2O-H)-	0.24794480921741524	0.9998633946015498	0.11157299804688137	0.9999930841717516	NA	NA	0.9999282393866507	Michael Snyder lab_0.0.1	2
M156T384_NEG	156.0301910747541	384.38328552246094	NA	NA	NA	NA	NA	NA	NA	NA	NA	0	0.40476190476190477	0.09606986899563319	2.0724201352227634	2.6571665091517964	2.4888368183917653e-5	1.8417392456099063e-4	0.0011068186870059533	0.004095229141922028	Adenine	NA	HMDB0000034	C00147	HILIC_19	(M+Na-2H)-	2.4901868852111875	0.9863144422483245	10.03271447753906	0.9456151183771884	NA	NA	0.9659647803127565	Michael Snyder lab_0.0.1	2
M211T406_NEG	211.00058290556615	405.8239288330078	NA	NA	NA	NA	NA	NA	NA	NA	NA	0	0.2857142857142857	0.06986899563318777	1.435071086389775	2.9715953444200025	0.021259147101712	0.060506803289488	3.1625222166337684e-5	1.8002049540838375e-4	Ribulose 5-phosphate	NA	HMDB0000618	C00199	HILIC_34	(M-H2O-H)-	1.687736084647895	0.9936900958276477	1.3905711669921743	0.998926305616922	NA	NA	0.9963082007222848	Michael Snyder lab_0.0.1	2
M249T284_NEG	249.02151398793848	284.07872009277344	NA	NA	NA	NA	NA	NA	NA	NA	NA	0	0.38095238095238093	0.03056768558951965	3.3733664553881972	4.767798999483078	1.1776532345284418e-11	8.714633935510469e-10	4.7878446337626115e-14	3.5430050289843325e-12	Taurine	NA	HMDB0000251	C00245	HILIC_24	(2M-H)-	1.2950301538694475	0.9962800404799736	0.6232799072265607	0.9997842022639305	NA	NA	0.9980321213719521	Michael Snyder lab_0.0.1	2
M259T465_NEG	259.022705078125	464.6789245605469	NA	NA	NA	NA	NA	NA	NA	NA	NA	0	0.09523809523809523	0.03056768558951965	3.819809011559246	5.931870066915282	1.6560912079575664e-7	2.4510149877771982e-6	6.983206101878965e-4	0.002870873619661352	Glucose 6-phosphate	NA	HMDB0001401	C00092	HILIC_32	(M-H)-	0.7051953124914689	0.9988954983475475	0.7209245605468482	0.9997113015580845	NA	NA	0.999303399952816	Michael Snyder lab_0.0.1	2
M346T398_NEG	346.05641284357165	398.18994140625	NA	NA	NA	NA	NA	NA	NA	NA	NA	0	0.09523809523809523	0.034934497816593885	1.516391790534666	3.0127402695066805	0.012181864917435553	0.03768816276480243	2.973604825420975e-6	3.1435251011593163e-5	AMP	NA	HMDB0000045	C00020	HILIC_61	(M-H)-	1.562108929107353	0.9945920441364142	1.258558593750024	0.9991204038861551	NA	NA	0.9968562240112846	Michael Snyder lab_0.0.1	2
M362T432_NEG	362.051209513463	431.59136962890625	NA	NA	NA	NA	NA	NA	NA	NA	NA	0	0.23809523809523808	0.043668122270742356	1.8824304171268433	2.528576817432618	0.002305150961100976	0.010034186536557188	1.5278449392413723e-4	7.537368366924104e-4	GMP(Guanosine monophosphate)	NA	HMDB0001397	C00144	HILIC_35	(M-H)-	1.2662836574861558	0.9964430647100652	0.6826303710937509	0.9997411533823792	NA	NA	0.9980921090462223	Michael Snyder lab_0.0.1	2
M445T435_NEG	445.05390186006537	435.3647155761719	NA	NA	NA	NA	NA	NA	NA	NA	NA	0	0.23809523809523808	0.13537117903930132	3.0346512229426224	5.267974931067674	1.078028077301679e-6	1.1396296817189178e-5	2.9734602083659445e-7	4.400721108381598e-6	CDP-Ethanolamine	NA	HMDB0001564	C00570	HILIC_27	(M-H)-	1.8309244384907213	0.9925781582394287	0.62828442382812	0.9997807233128561	NA	NA	0.9961794407761424	Michael Snyder lab_0.0.1	2
M565T435_NEG	565.0487772056977	435.0511779785156	NA	NA	NA	NA	NA	NA	NA	NA	NA	0	0.11904761904761904	0.2314410480349345	1.514928519304489	3.5791168729220324	0.10611929240733874	0.2193345066611833	7.276719352113132e-6	5.384772320563718e-5	UDP-D-Glucose	NA	HMDB0000286	C00029	HILIC_55	(M-H)-	1.8550711725113311	0.9923818572610741	0.8988220214843636	0.9995512779134907	NA	NA	0.9959665675872824	Michael Snyder lab_0.0.1	2
M579T469_NEG	579.0289658263293	468.8364562988281	NA	NA	NA	NA	NA	NA	NA	NA	NA	0	0.5952380952380952	0.31877729257641924	3.172275409270517	3.6795929898456174	0.004987567665121055	0.0184540003609479	2.0249939151063367e-5	1.2487462476489078e-4	UDP-D-glucuronate	NA	HMDB0000935	C00167	HILIC_30	(M-H)-	3.405401880832729	0.974558645107649	0.30354370117186136	0.9999488130998045	NA	NA	0.9872537291037268	Michael Snyder lab_0.0.1	2
M606T422_NEG	606.0745975116455	422.4848937988281	NA	NA	NA	NA	NA	NA	NA	NA	NA	0	0.047619047619047616	0.13973799126637554	6.422736460822571	13.425296567634502	3.487933975350216e-9	8.603570472530533e-8	2.0965856990485934e-7	3.8786835432398975e-6	UDP-N-acetylglucosamine	NA	HMDB0000290	C00043	HILIC_39	(M-H)-	0.5271820445129071	0.9993825886589661	1.0956062011718473	0.9993333595546303	NA	NA	0.9993579741067982	Michael Snyder lab_0.0.1	2
M613T433_NEG	613.1419099136748	433.3998107910156	NA	NA	NA	NA	NA	NA	NA	NA	NA	0	0.07142857142857142	0.056768558951965066	2.0044117973168336	5.515103963828073	0.001435380798152937	0.007081211937554489	1.942582187484149e-6	2.3958513645637837e-5	CMP-N-acetylneuraminate	NA	HMDB0001176	C00128	HILIC_31	(M-H)-	3.1589973600283288	0.9780679401199687	0.7071892089844027	0.9997221960517182	NA	NA	0.9888950680858435	Michael Snyder lab_0.0.1	2
M621T433_NEG	621.0892888102691	433.4779797542969	NA	NA	NA	NA	NA	NA	NA	NA	NA	0	0.6428571428571429	0.35807860262008734	2.2034919701361635	2.798225669373938	1.1579463684501308e-9	4.284401563265484e-8	8.48922469521808e-8	2.0940087581537932e-6	GDP-glucose	NA	HMDB0003351	C00394	HILIC_44	(M+NH4-2H)-	11.547759493262802	0.7435383020959891	0.4970202457031405	0.9998627710141816	NA	NA	0.8717005365550854	Michael Snyder lab_0.0.1	2
M784T388_NEG	784.1538761669401	387.7132263183594	NA	NA	NA	NA	NA	NA	NA	NA	NA	0	0.23809523809523808	0.13973799126637554	1.0994905451109458	1.8850439475744964	0.5885172036725793	0.6755439433693861	3.5478974546895977e-6	3.281805145587878e-5	FAD	NA	HMDB0001248	C00016	HILIC_18	(M-H)-	5.144611360965013	0.942880607626158	2.0312263183593586	0.9977104692294397	NA	NA	0.9702955384277989	Michael Snyder lab_0.0.1	2
