# Supplementary material for: TidyMass an object-oriented reproducible analysis framework for LC–MS data
Source: Nat Commun. 2022 Jul 28;13:4365. doi: 10.1038/s41467-022-32155-w (PMC9334349; doi:10.1038/s41467-022-32155-w)
Supplement: Supplementary file 4 — Dataset 2 [file 41467_2022_32155_MOESM4_ESM.zip › Supplementary Data 2/sample_info/RPLC/sample_info_neg_1.csv]

sample_id	injection.order	class	batch	subject_id	group
men_normal_166	21	control	1	men_normal_166	male control
men_normal_2332	220	control	1	men_normal_2332	male control
men_normal_2357	222	control	1	men_normal_2357	male control
men_normal_2371	223	control	1	men_normal_2371	male control
men_normal_2407	224	control	1	men_normal_2407	male control
men_normal_2409	226	control	1	men_normal_2409	male control
men_normal_2422	228	control	1	men_normal_2422	male control
men_normal_2424	229	control	1	men_normal_2424	male control
men_normal_2477	230	control	1	men_normal_2477	male control
men_normal_2480	233	control	1	men_normal_2480	male control
men_normal_2518	237	control	1	men_normal_2518	male control
men_normal_2521	239	control	1	men_normal_2521	male control
men_normal_2560	244	control	1	men_normal_2560	male control
men_normal_2569	245	control	1	men_normal_2569	male control
men_normal_2612	248	control	1	men_normal_2612	male control
men_normal_2627	250	control	1	men_normal_2627	male control
men_normal_2632	251	control	1	men_normal_2632	male control
men_normal_2659	255	control	1	men_normal_2659	male control
men_normal_2663	257	control	1	men_normal_2663	male control
men_normal_2665	258	control	1	men_normal_2665	male control
men_normal_2673	260	control	1	men_normal_2673	male control
men_normal_2676	261	control	1	men_normal_2676	male control
men_normal_2691	263	control	1	men_normal_2691	male control
men_normal_2700	264	control	1	men_normal_2700	male control
men_normal_363	39	control	1	men_normal_363	male control
men_normal_374	41	control	1	men_normal_374	male control
men_normal_50	8	control	1	men_normal_50	male control
men_normal_6	3	control	1	men_normal_6	male control
menLCCstage1_1122	117	case	1	menLCCstage1_1122	male LCC
menLCCstage1_1487	156	case	1	menLCCstage1_1487	male LCC
menLCCstage1_1532	186	case	1	menLCCstage1_1532	male LCC
menLCCstage1_1941	190	case	1	menLCCstage1_1941	male LCC
menLCCstage1_1969	236	case	1	menLCCstage1_1969	male LCC
menLCCstage1_2516	6	case	1	menLCCstage1_2516	male LCC
menLCCstage1_26	252	case	1	menLCCstage1_26	male LCC
menLCCstage1_2634	30	case	1	menLCCstage1_2634	male LCC
menLCCstage1_270	51	case	1	menLCCstage1_270	male LCC
menLCCstage1_507	60	case	1	menLCCstage1_507	male LCC
menLCCstage1_543	66	case	1	menLCCstage1_543	male LCC
menLCCstage1_614	73	case	1	menLCCstage1_614	male LCC
menLCCstage1_679	74	case	1	menLCCstage1_679	male LCC
menLCCstage1_688	75	case	1	menLCCstage1_688	male LCC
menLCCstage1_699	83	case	1	menLCCstage1_699	male LCC
menLCCstage1_755	107	case	1	menLCCstage1_755	male LCC
menLCCstage2_1011	115	case	1	menLCCstage2_1011	male LCC
menLCCstage2_1063	135	case	1	menLCCstage2_1063	male LCC
menLCCstage2_1333	17	case	1	menLCCstage2_1333	male LCC
menLCCstage2_134	139	case	1	menLCCstage2_134	male LCC
menLCCstage2_1374	141	case	1	menLCCstage2_1374	male LCC
menLCCstage2_1402	145	case	1	menLCCstage2_1402	male LCC
menLCCstage2_1415	168	case	1	menLCCstage2_1415	male LCC
menLCCstage2_1458	174	case	1	menLCCstage2_1458	male LCC
menLCCstage2_1723	22	case	1	menLCCstage2_1723	male LCC
menLCCstage2_1788	182	case	1	menLCCstage2_1788	male LCC
menLCCstage2_181	25	case	1	menLCCstage2_181	male LCC
menLCCstage2_1894	198	case	1	menLCCstage2_1894	male LCC
menLCCstage2_1966	204	case	1	menLCCstage2_1966	male LCC
menLCCstage2_203	213	case	1	menLCCstage2_203	male LCC
menLCCstage2_2070	27	case	1	menLCCstage2_2070	male LCC
menLCCstage2_2154	227	case	1	menLCCstage2_2154	male LCC
menLCCstage2_2247	35	case	1	menLCCstage2_2247	male LCC
menLCCstage2_240	40	case	1	menLCCstage2_240	male LCC
menLCCstage2_2421	54	case	1	menLCCstage2_2421	male LCC
menLCCstage2_295	57	case	1	menLCCstage2_295	male LCC
menLCCstage2_373	70	case	1	menLCCstage2_373	male LCC
menLCCstage2_525	76	case	1	menLCCstage2_525	male LCC
menLCCstage2_531	89	case	1	menLCCstage2_531	male LCC
menLCCstage2_597	93	case	1	menLCCstage2_597	male LCC
menLCCstage2_625	102	case	1	menLCCstage2_625	male LCC
menLCCstage2_714	112	case	1	menLCCstage2_714	male LCC
menLCCstage2_868	113	case	1	menLCCstage2_868	male LCC
menLCCstage2_893	163	case	1	menLCCstage2_893	male LCC
menLCCstage2_971	167	case	1	menLCCstage2_971	male LCC
menLCCstage3_1030	202	case	1	menLCCstage3_1030	male LCC
menLCCstage3_1042	26	case	1	menLCCstage3_1042	male LCC
menLCCstage3_1550	218	case	1	menLCCstage3_1550	male LCC
menLCCstage3_1638	242	case	1	menLCCstage3_1638	male LCC
menLCCstage3_1709	28	case	1	menLCCstage3_1709	male LCC
menLCCstage3_1881	59	case	1	menLCCstage3_1881	male LCC
menLCCstage3_1982	71	case	1	menLCCstage3_1982	male LCC
menLCCstage3_2124	11	case	1	menLCCstage3_2124	male LCC
menLCCstage3_2167	77	case	1	menLCCstage3_2167	male LCC
menLCCstage3_229	105	case	1	menLCCstage3_229	male LCC
menLCCstage3_2297	126	case	1	menLCCstage3_2297	male LCC
menLCCstage3_2559	151	case	1	menLCCstage3_2559	male LCC
menLCCstage3_258	154	case	1	menLCCstage3_258	male LCC
menLCCstage3_537	157	case	1	menLCCstage3_537	male LCC
menLCCstage3_664	183	case	1	menLCCstage3_664	male LCC
menLCCstage3_67	193	case	1	menLCCstage3_67	male LCC
menLCCstage3_717	205	case	1	menLCCstage3_717	male LCC
menLCCstage3_988	241	case	1	menLCCstage3_988	male LCC
menRCCstage1_1266	249	case	1	menRCCstage1_1266	male RCC
menRCCstage1_1475	7	case	1	menRCCstage1_1475	male RCC
menRCCstage1_1528	15	case	1	menRCCstage1_1528	male RCC
menRCCstage1_1543	119	case	1	menRCCstage1_1543	male RCC
menRCCstage1_1902	127	case	1	menRCCstage1_1902	male RCC
menRCCstage1_2034	16	case	1	menRCCstage1_2034	male RCC
menRCCstage1_2163	134	case	1	menRCCstage1_2163	male RCC
menRCCstage1_2205	140	case	1	menRCCstage1_2205	male RCC
menRCCstage1_2554	148	case	1	menRCCstage1_2554	male RCC
menRCCstage1_2622	152	case	1	menRCCstage1_2622	male RCC
menRCCstage1_47	159	case	1	menRCCstage1_47	male RCC
menRCCstage2_113	195	case	1	menRCCstage2_113	male RCC
menRCCstage2_1193	196	case	1	menRCCstage2_1193	male RCC
menRCCstage2_1278	208	case	1	menRCCstage2_1278	male RCC
menRCCstage2_1288	225	case	1	menRCCstage2_1288	male RCC
menRCCstage2_130	235	case	1	menRCCstage2_130	male RCC
menRCCstage2_1331	238	case	1	menRCCstage2_1331	male RCC
menRCCstage2_1379	240	case	1	menRCCstage2_1379	male RCC
menRCCstage2_1452	256	case	1	menRCCstage2_1452	male RCC
menRCCstage2_1501	262	case	1	menRCCstage2_1501	male RCC
menRCCstage2_1770	38	case	1	menRCCstage2_1770	male RCC
menRCCstage2_2041	58	case	1	menRCCstage2_2041	male RCC
menRCCstage2_2054	84	case	1	menRCCstage2_2054	male RCC
menRCCstage2_2220	85	case	1	menRCCstage2_2220	male RCC
menRCCstage2_2320	90	case	1	menRCCstage2_2320	male RCC
menRCCstage2_2408	104	case	1	menRCCstage2_2408	male RCC
menRCCstage2_2498	106	case	1	menRCCstage2_2498	male RCC
menRCCstage2_2520	14	case	1	menRCCstage2_2520	male RCC
menRCCstage2_2551	138	case	1	menRCCstage2_2551	male RCC
menRCCstage2_2662	171	case	1	menRCCstage2_2662	male RCC
menRCCstage2_2683	172	case	1	menRCCstage2_2683	male RCC
menRCCstage2_329	175	case	1	menRCCstage2_329	male RCC
menRCCstage2_534	180	case	1	menRCCstage2_534	male RCC
menRCCstage2_797	187	case	1	menRCCstage2_797	male RCC
menRCCstage2_810	192	case	1	menRCCstage2_810	male RCC
menRCCstage2_885	201	case	1	menRCCstage2_885	male RCC
menRCCstage2_981	209	case	1	menRCCstage2_981	male RCC
menRCCstage2_991	216	case	1	menRCCstage2_991	male RCC
menRCCstage3_102	37	case	1	menRCCstage3_102	male RCC
menRCCstage3_1369	61	case	1	menRCCstage3_1369	male RCC
menRCCstage3_1648	65	case	1	menRCCstage3_1648	male RCC
menRCCstage3_1737	72	case	1	menRCCstage3_1737	male RCC
menRCCstage3_1749	2	case	1	menRCCstage3_1749	male RCC
menRCCstage3_1831	9	case	1	menRCCstage3_1831	male RCC
menRCCstage3_1877	20	case	1	menRCCstage3_1877	male RCC
menRCCstage3_1960	31	case	1	menRCCstage3_1960	male RCC
menRCCstage3_1997	43	case	1	menRCCstage3_1997	male RCC
menRCCstage3_2113	55	case	1	menRCCstage3_2113	male RCC
menRCCstage3_2148	68	case	1	menRCCstage3_2148	male RCC
menRCCstage3_2223	80	case	1	menRCCstage3_2223	male RCC
menRCCstage3_2270	91	case	1	menRCCstage3_2270	male RCC
menRCCstage3_2613	103	case	1	menRCCstage3_2613	male RCC
menRCCstage3_326	114	case	1	menRCCstage3_326	male RCC
menRCCstage3_546	125	case	1	menRCCstage3_546	male RCC
menRCCstage3_605	137	case	1	menRCCstage3_605	male RCC
menRCCstage3_667	149	case	1	menRCCstage3_667	male RCC
QC01	1	QC	1	QC01	QC
QC02	12	QC	1	QC02	QC
QC03	23	QC	1	QC03	QC
QC04	34	QC	1	QC04	QC
QC05	45	QC	1	QC05	QC
QC06	56	QC	1	QC06	QC
QC07	67	QC	1	QC07	QC
QC08	78	QC	1	QC08	QC
QC09	88	QC	1	QC09	QC
QC10	100	QC	1	QC10	QC
QC11	111	QC	1	QC11	QC
QC12	122	QC	1	QC12	QC
QC13	133	QC	1	QC13	QC
QC14	144	QC	1	QC14	QC
QC15	155	QC	1	QC15	QC
QC16	166	QC	1	QC16	QC
QC17	177	QC	1	QC17	QC
QC18	188	QC	1	QC18	QC
QC19	199	QC	1	QC19	QC
QC20	210	QC	1	QC20	QC
QC21	221	QC	1	QC21	QC
QC22	232	QC	1	QC22	QC
QC23	243	QC	1	QC23	QC
QC24	254	QC	1	QC24	QC
QC25	268	QC	1	QC25	QC
QC26	278	QC	1	QC26	QC
QC27	290	QC	1	QC27	QC
QC28	299	QC	1	QC28	QC
women_normal_11	130	control	1	women_normal_11	female control
women_normal_2316	158	control	1	women_normal_2316	female control
women_normal_2478	179	control	1	women_normal_2478	female control
women_normal_2495	215	control	1	women_normal_2495	female control
women_normal_2550	48	control	1	women_normal_2550	female control
women_normal_264	63	control	1	women_normal_264	female control
women_normal_2655	82	control	1	women_normal_2655	female control
women_normal_2670	109	control	1	women_normal_2670	female control
women_normal_2696	110	control	1	women_normal_2696	female control
women_normal_2705	129	control	1	women_normal_2705	female control
women_normal_30	143	control	1	women_normal_30	female control
women_normal_4	146	control	1	women_normal_4	female control
women_normal_834	18	control	1	women_normal_834	female control
women_normal_9	160	control	1	women_normal_9	female control
womenLCCstage1_1037	4	case	1	womenLCCstage1_1037	female LCC
womenLCCstage1_110	203	case	1	womenLCCstage1_110	female LCC
womenLCCstage1_1221	32	case	1	womenLCCstage1_1221	female LCC
womenLCCstage1_1313	44	case	1	womenLCCstage1_1313	female LCC
womenLCCstage1_1591	47	case	1	womenLCCstage1_1591	female LCC
womenLCCstage1_1858	50	case	1	womenLCCstage1_1858	female LCC
womenLCCstage1_2261	62	case	1	womenLCCstage1_2261	female LCC
womenLCCstage1_2314	64	case	1	womenLCCstage1_2314	female LCC
womenLCCstage1_488	69	case	1	womenLCCstage1_488	female LCC
womenLCCstage1_577	13	case	1	womenLCCstage1_577	female LCC
womenLCCstage1_743	116	case	1	womenLCCstage1_743	female LCC
womenLCCstage2_1026	142	case	1	womenLCCstage2_1026	female LCC
womenLCCstage2_1029	147	case	1	womenLCCstage2_1029	female LCC
womenLCCstage2_1310	162	case	1	womenLCCstage2_1310	female LCC
womenLCCstage2_1407	173	case	1	womenLCCstage2_1407	female LCC
womenLCCstage2_1427	24	case	1	womenLCCstage2_1427	female LCC
womenLCCstage2_146	181	case	1	womenLCCstage2_146	female LCC
womenLCCstage2_1601	200	case	1	womenLCCstage2_1601	female LCC
womenLCCstage2_1917	217	case	1	womenLCCstage2_1917	female LCC
womenLCCstage2_1972	5	case	1	womenLCCstage2_1972	female LCC
womenLCCstage2_20	246	case	1	womenLCCstage2_20	female LCC
womenLCCstage2_2151	46	case	1	womenLCCstage2_2151	female LCC
womenLCCstage2_276	52	case	1	womenLCCstage2_276	female LCC
womenLCCstage2_434	53	case	1	womenLCCstage2_434	female LCC
womenLCCstage2_468	81	case	1	womenLCCstage2_468	female LCC
womenLCCstage2_504	92	case	1	womenLCCstage2_504	female LCC
womenLCCstage2_574	95	case	1	womenLCCstage2_574	female LCC
womenLCCstage2_581	97	case	1	womenLCCstage2_581	female LCC
womenLCCstage2_618	121	case	1	womenLCCstage2_618	female LCC
womenLCCstage2_95	161	case	1	womenLCCstage2_95	female LCC
womenLCCstage3_1097	189	case	1	womenLCCstage3_1097	female LCC
womenLCCstage3_1404	194	case	1	womenLCCstage3_1404	female LCC
womenLCCstage3_1440	206	case	1	womenLCCstage3_1440	female LCC
womenLCCstage3_1631	211	case	1	womenLCCstage3_1631	female LCC
womenLCCstage3_1783	214	case	1	womenLCCstage3_1783	female LCC
womenLCCstage3_189	247	case	1	womenLCCstage3_189	female LCC
womenLCCstage3_1890	259	case	1	womenLCCstage3_1890	female LCC
womenLCCstage3_192	49	case	1	womenLCCstage3_192	female LCC
womenLCCstage3_2105	96	case	1	womenLCCstage3_2105	female LCC
womenLCCstage3_2291	98	case	1	womenLCCstage3_2291	female LCC
womenLCCstage3_23	108	case	1	womenLCCstage3_23	female LCC
womenLCCstage3_2594	118	case	1	womenLCCstage3_2594	female LCC
womenLCCstage3_439	120	case	1	womenLCCstage3_439	female LCC
womenLCCstage3_515	128	case	1	womenLCCstage3_515	female LCC
womenLCCstage3_522	153	case	1	womenLCCstage3_522	female LCC
womenLCCstage3_734	164	case	1	womenLCCstage3_734	female LCC
womenLCCstage3_771	165	case	1	womenLCCstage3_771	female LCC
womenLCCstage3_888	169	case	1	womenLCCstage3_888	female LCC
womenLCCstage3_903	170	case	1	womenLCCstage3_903	female LCC
womenLCCstage3_938	176	case	1	womenLCCstage3_938	female LCC
womenRCCstage_1216	185	case	1	womenRCCstage_1216	female RCC
womenRCCstage1_1617	191	case	1	womenRCCstage1_1617	female RCC
womenRCCstage1_1779	197	case	1	womenRCCstage1_1779	female RCC
womenRCCstage1_1963	231	case	1	womenRCCstage1_1963	female RCC
womenRCCstage1_2038	29	case	1	womenRCCstage1_2038	female RCC
womenRCCstage1_2202	253	case	1	womenRCCstage1_2202	female RCC
womenRCCstage1_2235	36	case	1	womenRCCstage1_2235	female RCC
womenRCCstage1_2258	42	case	1	womenRCCstage1_2258	female RCC
womenRCCstage1_2596	10	case	1	womenRCCstage1_2596	female RCC
womenRCCstage1_2600	87	case	1	womenRCCstage1_2600	female RCC
womenRCCstage1_2668	94	case	1	womenRCCstage1_2668	female RCC
womenRCCstage1_491	123	case	1	womenRCCstage1_491	female RCC
womenRCCstage1_910	124	case	1	womenRCCstage1_910	female RCC
womenRCCstage1_941	131	case	1	womenRCCstage1_941	female RCC
womenRCCstage2_1014	132	case	1	womenRCCstage2_1014	female RCC
womenRCCstage2_1171	136	case	1	womenRCCstage2_1171	female RCC
womenRCCstage2_1190	150	case	1	womenRCCstage2_1190	female RCC
womenRCCstage2_1196	19	case	1	womenRCCstage2_1196	female RCC
womenRCCstage2_1304	178	case	1	womenRCCstage2_1304	female RCC
womenRCCstage2_1387	184	case	1	womenRCCstage2_1387	female RCC
womenRCCstage2_1514	207	case	1	womenRCCstage2_1514	female RCC
womenRCCstage2_1643	212	case	1	womenRCCstage2_1643	female RCC
womenRCCstage2_1665	219	case	1	womenRCCstage2_1665	female RCC
womenRCCstage2_1683	234	case	1	womenRCCstage2_1683	female RCC
womenRCCstage2_1728	33	case	1	womenRCCstage2_1728	female RCC
womenRCCstage2_1733	79	case	1	womenRCCstage2_1733	female RCC
womenRCCstage2_1846	86	case	1	womenRCCstage2_1846	female RCC
womenRCCstage2_1937	99	case	1	womenRCCstage2_1937	female RCC
womenRCCstage2_1987	101	case	1	womenRCCstage2_1987	female RCC
womenRCCstage2_2066	265	case	1	womenRCCstage2_2066	female RCC
womenRCCstage2_2427	266	case	1	womenRCCstage2_2427	female RCC
womenRCCstage2_2479	267	case	1	womenRCCstage2_2479	female RCC
womenRCCstage2_261	269	case	1	womenRCCstage2_261	female RCC
womenRCCstage2_2654	270	case	1	womenRCCstage2_2654	female RCC
womenRCCstage2_315	271	case	1	womenRCCstage2_315	female RCC
womenRCCstage2_419	272	case	1	womenRCCstage2_419	female RCC
womenRCCstage2_482	273	case	1	womenRCCstage2_482	female RCC
womenRCCstage2_64	274	case	1	womenRCCstage2_64	female RCC
womenRCCstage2_830	275	case	1	womenRCCstage2_830	female RCC
womenRCCstage2_88	276	case	1	womenRCCstage2_88	female RCC
womenRCCstage2_896	277	case	1	womenRCCstage2_896	female RCC
womenRCCstage3_1224	279	case	1	womenRCCstage3_1224	female RCC
womenRCCstage3_1237	280	case	1	womenRCCstage3_1237	female RCC
womenRCCstage3_1316	281	case	1	womenRCCstage3_1316	female RCC
womenRCCstage3_1327	282	case	1	womenRCCstage3_1327	female RCC
womenRCCstage3_1363	283	case	1	womenRCCstage3_1363	female RCC
womenRCCstage3_1455	284	case	1	womenRCCstage3_1455	female RCC
womenRCCstage3_149	285	case	1	womenRCCstage3_149	female RCC
womenRCCstage3_1855	286	case	1	womenRCCstage3_1855	female RCC
womenRCCstage3_1924	287	case	1	womenRCCstage3_1924	female RCC
womenRCCstage3_2208	288	case	1	womenRCCstage3_2208	female RCC
womenRCCstage3_2244	289	case	1	womenRCCstage3_2244	female RCC
womenRCCstage3_2249	291	case	1	womenRCCstage3_2249	female RCC
womenRCCstage3_2303	292	case	1	womenRCCstage3_2303	female RCC
womenRCCstage3_2494	293	case	1	womenRCCstage3_2494	female RCC
womenRCCstage3_289	294	case	1	womenRCCstage3_289	female RCC
womenRCCstage3_377	295	case	1	womenRCCstage3_377	female RCC
womenRCCstage3_721	296	case	1	womenRCCstage3_721	female RCC
womenRCCstage3_955	297	case	1	womenRCCstage3_955	female RCC
womenRCCstage3_958	298	case	1	womenRCCstage3_958	female RCC
