# Supplementary material for: TidyMass an object-oriented reproducible analysis framework for LC–MS data
Source: Nat Commun. 2022 Jul 28;13:4365. doi: 10.1038/s41467-022-32155-w (PMC9334349; doi:10.1038/s41467-022-32155-w)
Supplement: Supplementary file 4 — Dataset 2 [file 41467_2022_32155_MOESM4_ESM.zip › Supplementary Data 2/sample_info/RPLC/sample_info_neg.csv]

sample_id	injection.order	class	batch	subject_id	group
men_normal_166	21	male control	1	men_normal_166	male control
men_normal_2332	220	male control	1	men_normal_2332	male control
men_normal_2357	222	male control	1	men_normal_2357	male control
men_normal_2371	223	male control	1	men_normal_2371	male control
men_normal_2407	224	male control	1	men_normal_2407	male control
men_normal_2409	226	male control	1	men_normal_2409	male control
men_normal_2422	228	male control	1	men_normal_2422	male control
men_normal_2424	229	male control	1	men_normal_2424	male control
men_normal_2477	230	male control	1	men_normal_2477	male control
men_normal_2480	233	male control	1	men_normal_2480	male control
men_normal_2518	237	male control	1	men_normal_2518	male control
men_normal_2521	239	male control	1	men_normal_2521	male control
men_normal_2560	244	male control	1	men_normal_2560	male control
men_normal_2569	245	male control	1	men_normal_2569	male control
men_normal_2612	248	male control	1	men_normal_2612	male control
men_normal_2627	250	male control	1	men_normal_2627	male control
men_normal_2632	251	male control	1	men_normal_2632	male control
men_normal_2659	255	male control	1	men_normal_2659	male control
men_normal_2663	257	male control	1	men_normal_2663	male control
men_normal_2665	258	male control	1	men_normal_2665	male control
men_normal_2673	260	male control	1	men_normal_2673	male control
men_normal_2676	261	male control	1	men_normal_2676	male control
men_normal_2691	263	male control	1	men_normal_2691	male control
men_normal_2700	264	male control	1	men_normal_2700	male control
men_normal_363	39	male control	1	men_normal_363	male control
men_normal_374	41	male control	1	men_normal_374	male control
men_normal_50	8	male control	1	men_normal_50	male control
men_normal_6	3	male control	1	men_normal_6	male control
menLCCstage1_1122	117	male case	1	menLCCstage1_1122	male case
menLCCstage1_1487	156	male case	1	menLCCstage1_1487	male case
menLCCstage1_1532	186	male case	1	menLCCstage1_1532	male case
menLCCstage1_1941	190	male case	1	menLCCstage1_1941	male case
menLCCstage1_1969	236	male case	1	menLCCstage1_1969	male case
menLCCstage1_2516	6	male case	1	menLCCstage1_2516	male case
menLCCstage1_26	252	male case	1	menLCCstage1_26	male case
menLCCstage1_2634	30	male case	1	menLCCstage1_2634	male case
menLCCstage1_270	51	male case	1	menLCCstage1_270	male case
menLCCstage1_507	60	male case	1	menLCCstage1_507	male case
menLCCstage1_543	66	male case	1	menLCCstage1_543	male case
menLCCstage1_614	73	male case	1	menLCCstage1_614	male case
menLCCstage1_679	74	male case	1	menLCCstage1_679	male case
menLCCstage1_688	75	male case	1	menLCCstage1_688	male case
menLCCstage1_699	83	male case	1	menLCCstage1_699	male case
menLCCstage1_755	107	male case	1	menLCCstage1_755	male case
menLCCstage2_1011	115	male case	1	menLCCstage2_1011	male case
menLCCstage2_1063	135	male case	1	menLCCstage2_1063	male case
menLCCstage2_1333	17	male case	1	menLCCstage2_1333	male case
menLCCstage2_134	139	male case	1	menLCCstage2_134	male case
menLCCstage2_1374	141	male case	1	menLCCstage2_1374	male case
menLCCstage2_1402	145	male case	1	menLCCstage2_1402	male case
menLCCstage2_1415	168	male case	1	menLCCstage2_1415	male case
menLCCstage2_1458	174	male case	1	menLCCstage2_1458	male case
menLCCstage2_1723	22	male case	1	menLCCstage2_1723	male case
menLCCstage2_1788	182	male case	1	menLCCstage2_1788	male case
menLCCstage2_181	25	male case	1	menLCCstage2_181	male case
menLCCstage2_1894	198	male case	1	menLCCstage2_1894	male case
menLCCstage2_1966	204	male case	1	menLCCstage2_1966	male case
menLCCstage2_203	213	male case	1	menLCCstage2_203	male case
menLCCstage2_2070	27	male case	1	menLCCstage2_2070	male case
menLCCstage2_2154	227	male case	1	menLCCstage2_2154	male case
menLCCstage2_2247	35	male case	1	menLCCstage2_2247	male case
menLCCstage2_240	40	male case	1	menLCCstage2_240	male case
menLCCstage2_2421	54	male case	1	menLCCstage2_2421	male case
menLCCstage2_295	57	male case	1	menLCCstage2_295	male case
menLCCstage2_373	70	male case	1	menLCCstage2_373	male case
menLCCstage2_525	76	male case	1	menLCCstage2_525	male case
menLCCstage2_531	89	male case	1	menLCCstage2_531	male case
menLCCstage2_597	93	male case	1	menLCCstage2_597	male case
menLCCstage2_625	102	male case	1	menLCCstage2_625	male case
menLCCstage2_714	112	male case	1	menLCCstage2_714	male case
menLCCstage2_868	113	male case	1	menLCCstage2_868	male case
menLCCstage2_893	163	male case	1	menLCCstage2_893	male case
menLCCstage2_971	167	male case	1	menLCCstage2_971	male case
menLCCstage3_1030	202	male case	1	menLCCstage3_1030	male case
menLCCstage3_1042	26	male case	1	menLCCstage3_1042	male case
menLCCstage3_1550	218	male case	1	menLCCstage3_1550	male case
menLCCstage3_1638	242	male case	1	menLCCstage3_1638	male case
menLCCstage3_1709	28	male case	1	menLCCstage3_1709	male case
menLCCstage3_1881	59	male case	1	menLCCstage3_1881	male case
menLCCstage3_1982	71	male case	1	menLCCstage3_1982	male case
menLCCstage3_2124	11	male case	1	menLCCstage3_2124	male case
menLCCstage3_2167	77	male case	1	menLCCstage3_2167	male case
menLCCstage3_229	105	male case	1	menLCCstage3_229	male case
menLCCstage3_2297	126	male case	1	menLCCstage3_2297	male case
menLCCstage3_2559	151	male case	1	menLCCstage3_2559	male case
menLCCstage3_258	154	male case	1	menLCCstage3_258	male case
menLCCstage3_537	157	male case	1	menLCCstage3_537	male case
menLCCstage3_664	183	male case	1	menLCCstage3_664	male case
menLCCstage3_67	193	male case	1	menLCCstage3_67	male case
menLCCstage3_717	205	male case	1	menLCCstage3_717	male case
menLCCstage3_988	241	male case	1	menLCCstage3_988	male case
menRCCstage1_1266	249	male case	1	menRCCstage1_1266	male case
menRCCstage1_1475	7	male case	1	menRCCstage1_1475	male case
menRCCstage1_1528	15	male case	1	menRCCstage1_1528	male case
menRCCstage1_1543	119	male case	1	menRCCstage1_1543	male case
menRCCstage1_1902	127	male case	1	menRCCstage1_1902	male case
menRCCstage1_2034	16	male case	1	menRCCstage1_2034	male case
menRCCstage1_2163	134	male case	1	menRCCstage1_2163	male case
menRCCstage1_2205	140	male case	1	menRCCstage1_2205	male case
menRCCstage1_2554	148	male case	1	menRCCstage1_2554	male case
menRCCstage1_2622	152	male case	1	menRCCstage1_2622	male case
menRCCstage1_47	159	male case	1	menRCCstage1_47	male case
menRCCstage2_113	195	male case	1	menRCCstage2_113	male case
menRCCstage2_1193	196	male case	1	menRCCstage2_1193	male case
menRCCstage2_1278	208	male case	1	menRCCstage2_1278	male case
menRCCstage2_1288	225	male case	1	menRCCstage2_1288	male case
menRCCstage2_130	235	male case	1	menRCCstage2_130	male case
menRCCstage2_1331	238	male case	1	menRCCstage2_1331	male case
menRCCstage2_1379	240	male case	1	menRCCstage2_1379	male case
menRCCstage2_1452	256	male case	1	menRCCstage2_1452	male case
menRCCstage2_1501	262	male case	1	menRCCstage2_1501	male case
menRCCstage2_1770	38	male case	1	menRCCstage2_1770	male case
menRCCstage2_2041	58	male case	1	menRCCstage2_2041	male case
menRCCstage2_2054	84	male case	1	menRCCstage2_2054	male case
menRCCstage2_2220	85	male case	1	menRCCstage2_2220	male case
menRCCstage2_2320	90	male case	1	menRCCstage2_2320	male case
menRCCstage2_2408	104	male case	1	menRCCstage2_2408	male case
menRCCstage2_2498	106	male case	1	menRCCstage2_2498	male case
menRCCstage2_2520	14	male case	1	menRCCstage2_2520	male case
menRCCstage2_2551	138	male case	1	menRCCstage2_2551	male case
menRCCstage2_2662	171	male case	1	menRCCstage2_2662	male case
menRCCstage2_2683	172	male case	1	menRCCstage2_2683	male case
menRCCstage2_329	175	male case	1	menRCCstage2_329	male case
menRCCstage2_534	180	male case	1	menRCCstage2_534	male case
menRCCstage2_797	187	male case	1	menRCCstage2_797	male case
menRCCstage2_810	192	male case	1	menRCCstage2_810	male case
menRCCstage2_885	201	male case	1	menRCCstage2_885	male case
menRCCstage2_981	209	male case	1	menRCCstage2_981	male case
menRCCstage2_991	216	male case	1	menRCCstage2_991	male case
menRCCstage3_102	37	male case	1	menRCCstage3_102	male case
menRCCstage3_1369	61	male case	1	menRCCstage3_1369	male case
menRCCstage3_1648	65	male case	1	menRCCstage3_1648	male case
menRCCstage3_1737	72	male case	1	menRCCstage3_1737	male case
menRCCstage3_1749	2	male case	1	menRCCstage3_1749	male case
menRCCstage3_1831	9	male case	1	menRCCstage3_1831	male case
menRCCstage3_1877	20	male case	1	menRCCstage3_1877	male case
menRCCstage3_1960	31	male case	1	menRCCstage3_1960	male case
menRCCstage3_1997	43	male case	1	menRCCstage3_1997	male case
menRCCstage3_2113	55	male case	1	menRCCstage3_2113	male case
menRCCstage3_2148	68	male case	1	menRCCstage3_2148	male case
menRCCstage3_2223	80	male case	1	menRCCstage3_2223	male case
menRCCstage3_2270	91	male case	1	menRCCstage3_2270	male case
menRCCstage3_2613	103	male case	1	menRCCstage3_2613	male case
menRCCstage3_326	114	male case	1	menRCCstage3_326	male case
menRCCstage3_546	125	male case	1	menRCCstage3_546	male case
menRCCstage3_605	137	male case	1	menRCCstage3_605	male case
menRCCstage3_667	149	male case	1	menRCCstage3_667	male case
QC01	1	QC	1	QC01	QC
QC02	12	QC	1	QC02	QC
QC03	23	QC	1	QC03	QC
QC04	34	QC	1	QC04	QC
QC05	45	QC	1	QC05	QC
QC06	56	QC	1	QC06	QC
QC07	67	QC	1	QC07	QC
QC08	78	QC	1	QC08	QC
QC09	88	QC	1	QC09	QC
QC10	100	QC	1	QC10	QC
QC11	111	QC	1	QC11	QC
QC12	122	QC	1	QC12	QC
QC13	133	QC	1	QC13	QC
QC14	144	QC	1	QC14	QC
QC15	155	QC	1	QC15	QC
QC16	166	QC	1	QC16	QC
QC17	177	QC	1	QC17	QC
QC18	188	QC	1	QC18	QC
QC19	199	QC	1	QC19	QC
QC20	210	QC	1	QC20	QC
QC21	221	QC	1	QC21	QC
QC22	232	QC	1	QC22	QC
QC23	243	QC	1	QC23	QC
QC24	254	QC	1	QC24	QC
QC25	268	QC	1	QC25	QC
QC26	278	QC	1	QC26	QC
QC27	290	QC	1	QC27	QC
QC28	299	QC	1	QC28	QC
women_normal_11	130	control	1	women_normal_11	control
women_normal_2316	158	control	1	women_normal_2316	control
women_normal_2478	179	control	1	women_normal_2478	control
women_normal_2495	215	control	1	women_normal_2495	control
women_normal_2550	48	control	1	women_normal_2550	control
women_normal_264	63	control	1	women_normal_264	control
women_normal_2655	82	control	1	women_normal_2655	control
women_normal_2670	109	control	1	women_normal_2670	control
women_normal_2696	110	control	1	women_normal_2696	control
women_normal_2705	129	control	1	women_normal_2705	control
women_normal_30	143	control	1	women_normal_30	control
women_normal_4	146	control	1	women_normal_4	control
women_normal_834	18	control	1	women_normal_834	control
women_normal_9	160	control	1	women_normal_9	control
womenLCCstage1_1037	4	female case	1	womenLCCstage1_1037	female case
womenLCCstage1_110	203	female case	1	womenLCCstage1_110	female case
womenLCCstage1_1221	32	female case	1	womenLCCstage1_1221	female case
womenLCCstage1_1313	44	female case	1	womenLCCstage1_1313	female case
womenLCCstage1_1591	47	female case	1	womenLCCstage1_1591	female case
womenLCCstage1_1858	50	female case	1	womenLCCstage1_1858	female case
womenLCCstage1_2261	62	female case	1	womenLCCstage1_2261	female case
womenLCCstage1_2314	64	female case	1	womenLCCstage1_2314	female case
womenLCCstage1_488	69	female case	1	womenLCCstage1_488	female case
womenLCCstage1_577	13	female case	1	womenLCCstage1_577	female case
womenLCCstage1_743	116	female case	1	womenLCCstage1_743	female case
womenLCCstage2_1026	142	female case	1	womenLCCstage2_1026	female case
womenLCCstage2_1029	147	female case	1	womenLCCstage2_1029	female case
womenLCCstage2_1310	162	female case	1	womenLCCstage2_1310	female case
womenLCCstage2_1407	173	female case	1	womenLCCstage2_1407	female case
womenLCCstage2_1427	24	female case	1	womenLCCstage2_1427	female case
womenLCCstage2_146	181	female case	1	womenLCCstage2_146	female case
womenLCCstage2_1601	200	female case	1	womenLCCstage2_1601	female case
womenLCCstage2_1917	217	female case	1	womenLCCstage2_1917	female case
womenLCCstage2_1972	5	female case	1	womenLCCstage2_1972	female case
womenLCCstage2_20	246	female case	1	womenLCCstage2_20	female case
womenLCCstage2_2151	46	female case	1	womenLCCstage2_2151	female case
womenLCCstage2_276	52	female case	1	womenLCCstage2_276	female case
womenLCCstage2_434	53	female case	1	womenLCCstage2_434	female case
womenLCCstage2_468	81	female case	1	womenLCCstage2_468	female case
womenLCCstage2_504	92	female case	1	womenLCCstage2_504	female case
womenLCCstage2_574	95	female case	1	womenLCCstage2_574	female case
womenLCCstage2_581	97	female case	1	womenLCCstage2_581	female case
womenLCCstage2_618	121	female case	1	womenLCCstage2_618	female case
womenLCCstage2_95	161	female case	1	womenLCCstage2_95	female case
womenLCCstage3_1097	189	female case	1	womenLCCstage3_1097	female case
womenLCCstage3_1404	194	female case	1	womenLCCstage3_1404	female case
womenLCCstage3_1440	206	female case	1	womenLCCstage3_1440	female case
womenLCCstage3_1631	211	female case	1	womenLCCstage3_1631	female case
womenLCCstage3_1783	214	female case	1	womenLCCstage3_1783	female case
womenLCCstage3_189	247	female case	1	womenLCCstage3_189	female case
womenLCCstage3_1890	259	female case	1	womenLCCstage3_1890	female case
womenLCCstage3_192	49	female case	1	womenLCCstage3_192	female case
womenLCCstage3_2105	96	female case	1	womenLCCstage3_2105	female case
womenLCCstage3_2291	98	female case	1	womenLCCstage3_2291	female case
womenLCCstage3_23	108	female case	1	womenLCCstage3_23	female case
womenLCCstage3_2594	118	female case	1	womenLCCstage3_2594	female case
womenLCCstage3_439	120	female case	1	womenLCCstage3_439	female case
womenLCCstage3_515	128	female case	1	womenLCCstage3_515	female case
womenLCCstage3_522	153	female case	1	womenLCCstage3_522	female case
womenLCCstage3_734	164	female case	1	womenLCCstage3_734	female case
womenLCCstage3_771	165	female case	1	womenLCCstage3_771	female case
womenLCCstage3_888	169	female case	1	womenLCCstage3_888	female case
womenLCCstage3_903	170	female case	1	womenLCCstage3_903	female case
womenLCCstage3_938	176	female case	1	womenLCCstage3_938	female case
womenRCCstage_1216	185	female case	1	womenRCCstage_1216	female case
womenRCCstage1_1617	191	female case	1	womenRCCstage1_1617	female case
womenRCCstage1_1779	197	female case	1	womenRCCstage1_1779	female case
womenRCCstage1_1963	231	female case	1	womenRCCstage1_1963	female case
womenRCCstage1_2038	29	female case	1	womenRCCstage1_2038	female case
womenRCCstage1_2202	253	female case	1	womenRCCstage1_2202	female case
womenRCCstage1_2235	36	female case	1	womenRCCstage1_2235	female case
womenRCCstage1_2258	42	female case	1	womenRCCstage1_2258	female case
womenRCCstage1_2596	10	female case	1	womenRCCstage1_2596	female case
womenRCCstage1_2600	87	female case	1	womenRCCstage1_2600	female case
womenRCCstage1_2668	94	female case	1	womenRCCstage1_2668	female case
womenRCCstage1_491	123	female case	1	womenRCCstage1_491	female case
womenRCCstage1_910	124	female case	1	womenRCCstage1_910	female case
womenRCCstage1_941	131	female case	1	womenRCCstage1_941	female case
womenRCCstage2_1014	132	female case	1	womenRCCstage2_1014	female case
womenRCCstage2_1171	136	female case	1	womenRCCstage2_1171	female case
womenRCCstage2_1190	150	female case	1	womenRCCstage2_1190	female case
womenRCCstage2_1196	19	female case	1	womenRCCstage2_1196	female case
womenRCCstage2_1304	178	female case	1	womenRCCstage2_1304	female case
womenRCCstage2_1387	184	female case	1	womenRCCstage2_1387	female case
womenRCCstage2_1514	207	female case	1	womenRCCstage2_1514	female case
womenRCCstage2_1643	212	female case	1	womenRCCstage2_1643	female case
womenRCCstage2_1665	219	female case	1	womenRCCstage2_1665	female case
womenRCCstage2_1683	234	female case	1	womenRCCstage2_1683	female case
womenRCCstage2_1728	33	female case	1	womenRCCstage2_1728	female case
womenRCCstage2_1733	79	female case	1	womenRCCstage2_1733	female case
womenRCCstage2_1846	86	female case	1	womenRCCstage2_1846	female case
womenRCCstage2_1937	99	female case	1	womenRCCstage2_1937	female case
womenRCCstage2_1987	101	female case	1	womenRCCstage2_1987	female case
womenRCCstage2_2066	265	female case	1	womenRCCstage2_2066	female case
womenRCCstage2_2427	266	female case	1	womenRCCstage2_2427	female case
womenRCCstage2_2479	267	female case	1	womenRCCstage2_2479	female case
womenRCCstage2_261	269	female case	1	womenRCCstage2_261	female case
womenRCCstage2_2654	270	female case	1	womenRCCstage2_2654	female case
womenRCCstage2_315	271	female case	1	womenRCCstage2_315	female case
womenRCCstage2_419	272	female case	1	womenRCCstage2_419	female case
womenRCCstage2_482	273	female case	1	womenRCCstage2_482	female case
womenRCCstage2_64	274	female case	1	womenRCCstage2_64	female case
womenRCCstage2_830	275	female case	1	womenRCCstage2_830	female case
womenRCCstage2_88	276	female case	1	womenRCCstage2_88	female case
womenRCCstage2_896	277	female case	1	womenRCCstage2_896	female case
womenRCCstage3_1224	279	female case	1	womenRCCstage3_1224	female case
womenRCCstage3_1237	280	female case	1	womenRCCstage3_1237	female case
womenRCCstage3_1316	281	female case	1	womenRCCstage3_1316	female case
womenRCCstage3_1327	282	female case	1	womenRCCstage3_1327	female case
womenRCCstage3_1363	283	female case	1	womenRCCstage3_1363	female case
womenRCCstage3_1455	284	female case	1	womenRCCstage3_1455	female case
womenRCCstage3_149	285	female case	1	womenRCCstage3_149	female case
womenRCCstage3_1855	286	female case	1	womenRCCstage3_1855	female case
womenRCCstage3_1924	287	female case	1	womenRCCstage3_1924	female case
womenRCCstage3_2208	288	female case	1	womenRCCstage3_2208	female case
womenRCCstage3_2244	289	female case	1	womenRCCstage3_2244	female case
womenRCCstage3_2249	291	female case	1	womenRCCstage3_2249	female case
womenRCCstage3_2303	292	female case	1	womenRCCstage3_2303	female case
womenRCCstage3_2494	293	female case	1	womenRCCstage3_2494	female case
womenRCCstage3_289	294	female case	1	womenRCCstage3_289	female case
womenRCCstage3_377	295	female case	1	womenRCCstage3_377	female case
womenRCCstage3_721	296	female case	1	womenRCCstage3_721	female case
womenRCCstage3_955	297	female case	1	womenRCCstage3_955	female case
womenRCCstage3_958	298	female case	1	womenRCCstage3_958	female case
