# Supplementary material for: TidyMass an object-oriented reproducible analysis framework for LC–MS data
Source: Nat Commun. 2022 Jul 28;13:4365. doi: 10.1038/s41467-022-32155-w (PMC9334349; doi:10.1038/s41467-022-32155-w)
Supplement: Supplementary file 5 — Dataset 3 [file 41467_2022_32155_MOESM5_ESM.zip]

Archive with 2 entries (2 files):
- Supplementary Data 3.Rmd
- __MACOSX/._Supplementary Data 3.Rmd
